# Supplementary material for: Biogenic Synthesis of Copper Nanoparticles Using Bacterial Strains Isolated from an Antarctic Consortium Associated to a Psychrophilic Marine Ciliate: Characterization and Potential Application as Antimicrobial Agents
Source: Mar Drugs. 2021 May 8;19(5):263. doi: 10.3390/md19050263 (PMC8151786; doi:10.3390/md19050263)
Supplement: Supplementary file 1 [file marinedrugs-19-00263-s001.zip]

Archive with 1 entries (1 files):
- marinedrugs-1186236-supplementary.pdf
